# Supplementary material for: A systematic review and meta-analysis on the efficacy of vaccination against colibacillosis in broiler production
Source: PLoS One. 2024 Mar 22;19(3):e0301029. doi: 10.1371/journal.pone.0301029 (PMC10959377; doi:10.1371/journal.pone.0301029)
Supplement: S1 Table — (XLSX) [file pone.0301029.s002.xlsx]

## Sheet: legend
column_title	description	definitions
study_id	The study's unique identifier
reference	Citation of the study
population	The population of the study
group_id	The identifier of the intervention group of the study
group_size	The size of the intervention group
vaccination_type	The type of vaccine used in the intervention group. "Control" signifies a control group of the study, either challenged or unchallenged	CpG-ODN:CpG oligodeoxynucleotide
vaccination_serotype_formulation	The serotype for E. coli vaccines, or the formulation for other type of vaccines (e.g. nanovaccines)	NA: Not available
vaccination_application_day	The vaccination day of the corresponding study group, reported in days or weeks (w) of age of the animals.	NA: Not available
vaccination_commercial_name	The commercial name of the vaccine, if available	NA: Not available
vaccination_route	The vaccination route of administration	NA: Not available
mortality_events	The number of mortality events for the corresponding group	NA: Not available
%survival	The percentage of birds surving in the study group during the observation period
mortality_observation_start	The start of the observation period for mortality events, reported in days or weeks (w) of age of the animals.	NA: Not available
mortality_observation_end	The end of the observation period for mortality events, reported in days or weeks (w) of age of the animals.	NA: Not available
mortality_observation_duration	The total duration of the observation period	NA: Not available
feed_conversion_ratio	The feed conversion ratio for the corresponding study group	NA: Not available
feed_conversion_ratio_observation_period	The observation period for the calculation of the feed conversion ratio	NA: Not available
challenge_strain	The serotype of the E. coli challenge strain	NA: Not available
challenge_day	The day of challenge, reported in days or weeks (w) of age of the animals.	NA: Not available
challenge_route	The route of administration used for the challenge	NA: Not available
challenge_dose_(CFU)	The dose of the challenge in colony forming units	NA: Not available

## Sheet: metadata
study_id	reference	population	group_id	group_size	vaccination_type	vaccination_serotype_formulation	vaccination_application_day	vaccination_commercial_name	vaccination_route	mortality_events	%survival	mortality_observation_start	mortality_observation_end	mortality_observation_duration	feed_conversion_ratio	feed_conversion_ratio_observation_period	challenge_strain_serotype	challenge_day	challenge_route	challenge_dose_(CFU)
2021_Galal	Galal HM, Abdrabou MI, Faraag AHI, Mah CK, Tawfek AM. Evaluation of commercially available aroA delated gene E. coli O78 vaccine in commercial broiler chickens under Middle East simulating field conditions. Sci Rep. 2021;11(1):1938. Epub 20210121. doi: 10.1038/s41598-021-81523-x. PubMed PMID: 33479449; PubMed Central PMCID: PMCPMC7820230.	broilers	1	20	live_attenuated	O78	7	Poulvac	coarse_spray	0	1	28	35	7	NA	NA	O78	28	intratracheal	10.9
			2	20	live_attenuated	O78	7	Poulvac	coarse_spray	0	1	28	35	7	NA	NA	NA	NA	NA	NA
			3	20	live_attenuated	O78	7	Poulvac	coarse_spray	2	0.9	28	35	7	NA	NA	O78	28	intratracheal	10.9
			4	20	live_attenuated	O78	7	Poulvac	coarse_spray	0	1	28	35	7	NA	NA	NA	NA	NA	NA
			5	20	live_attenuated	O78	1	Poulvac	coarse_spray	0	1	28	35	7	NA	NA	O78	28	intratracheal	10.9
			6	20	live_attenuated	O78	1	Poulvac	coarse_spray	0	1	28	35	7	NA	NA	NA	NA	NA	NA
			7	20	Control	NA	NA	NA	NA	2	0.9	28	35	7	NA	NA	O78	28	intratracheal	10.9
			8	20	Control	NA	NA	NA	NA	0	1	28	35	7	NA	NA	NA	NA	NA	NA
2021_Elbestawy	Elbestawy AR, Ellakany HF, Abd El-Hamid HS, Ibrahim MS, Gado AR, Mustafa NS, et al. Comparative evaluation of a live E. coli vaccine and cefotaxime treatment against three E. coli serotypes in broilers. Journal of King Saud University - Science. 2021;33(2). doi: https://doi.org/10.1016/j.jksus.2021.101353.	broilers	1	20	Control	NA	NA	NA	NA	2	0.9	21	35	14	1.96 ± 0.28	21_35	O27	21	intratracheal	0.6*10^9
			2	20	live_attenuated	O78	1	Poulvac	coarse_spray	0	1	21	35	14	1.50 ± 0.04	21_35	O27	21	intratracheal	0.6*10^9
			3	20	Control	NA	NA	NA	NA	0	1	21	35	14	1.61 ± 0.04	21_35	O27	21	intratracheal	0.6*10^9
			4	20	Control	NA	NA	NA	NA	3	0.85	21	35	14	1.90 ± 0.10	21_35	O8	21	intratracheal	0.6*10^9
			5	20	live_attenuated	O78	1	Poulvac	coarse_spray	2	0.9	21	35	14	1.53 ± 0.05	21_35	O8	21	intratracheal	0.6*10^9
			6	20	Control	NA	NA	NA	NA	0	1	21	35	14	1.82 ± 0.26	21_35	O8	21	intratracheal	0.6*10^9
			7	20	Control	NA	NA	NA	NA	1	0.95	21	35	14	1.65 ± 0.15	21_35	O115	21	intratracheal	0.6*10^9
			8	20	live_attenuated	O78	1	Poulvac	coarse_spray	2	0.9	21	35	14	1.67 ± 0.19	21_35	O115	21	intratracheal	0.6*10^9
			9	20	Control	NA	NA	NA	NA	0	1	21	35	14	1.62 ± 0.06	21_35	O115	21	intratracheal	0.6*10^9
			10	20	live_attenuated	O78	1	Poulvac	coarse_spray	0	1	21	35	14	1.50 ± 0.04	21_35	NA	NA	NA	NA
			11	20	Control	NA	NA	NA	NA	0	1	21	35	14	1.84 ± 0.05	21_35	NA	NA	NA	NA
2021_Mohammed	Mohammed GM, ElZorkany HE, Farroh KY, Abd El-Aziz WR, Elshoky HA. Potential improvement of the immune response of chickens against E. coli vaccine by using two forms of chitosan nanoparticles. Int J Biol Macromol. 2021;167:395-404. Epub 20201201. doi: 10.1016/j.ijbiomac.2020.11.200. PubMed PMID: 33275976.	broilers	1	10	outer_membrane_proteins	O-F	21	NA	subcutaneous	2	0.8	35	42	7	NA	NA	O1	35	intramuscular	10^7
			2	10	outer_membrane_proteins	O-F	21	NA	subcutaneous	3	0.7	35	42	7	NA	NA	O78	35	intramuscular	10^7
			3	10	nanovaccine	AsCSC-O-F	21	NA	subcutaneous	2	0.8	35	42	7	NA	NA	O1	35	intramuscular	10^7
			4	10	nanovaccine	AsCSC-O-F	21	NA	subcutaneous	3	0.7	35	42	7	NA	NA	O78	35	intramuscular	10^7
			5	10	nanovaccine	AsCSL-O-F	21	NA	subcutaneous	2	0.8	35	42	7	NA	NA	O1	35	intramuscular	10^7
			6	10	nanovaccine	AsCSL-O-F	21	NA	subcutaneous	4	0.6	35	42	7	NA	NA	O78	35	intramuscular	10^7
			7	10	nanovaccine	CSC-O-F	21	NA	subcutaneous	1	0.9	35	42	7	NA	NA	O1	35	intramuscular	10^7
			8	10	nanovaccine	CSC-O-F	21	NA	subcutaneous	1	0.9	35	42	7	NA	NA	O78	35	intramuscular	10^7
			9	10	nanovaccine	CSL-O-F	21	NA	subcutaneous	1	0.9	35	42	7	NA	NA	O1	35	intramuscular	10^7
			10	10	nanovaccine	CSL-O-F	21	NA	subcutaneous	1	0.9	35	42	7	NA	NA	O78	35	intramuscular	10^7
			11	10	nanovaccine	AsCSC-O-F-M	21	NA	subcutaneous	3	0.7	35	42	7	NA	NA	O1	35	intramuscular	10^7
			12	10	nanovaccine	AsCSC-O-F-M	21	NA	subcutaneous	3	0.7	35	42	7	NA	NA	O78	35	intramuscular	10^7
			13	10	nanovaccine	AsCSL-O-F-M	21	NA	subcutaneous	3	0.7	35	42	7	NA	NA	O1	35	intramuscular	10^7
			14	10	nanovaccine	AsCSL-O-F-M	21	NA	subcutaneous	3	0.7	35	42	7	NA	NA	O78	35	intramuscular	10^7
			15	10	nanovaccine	CSC-O-F-M	21	NA	subcutaneous	2	0.8	35	42	7	NA	NA	O1	35	intramuscular	10^7
			16	10	nanovaccine	CSC-O-F-M	21	NA	subcutaneous	3	0.7	35	42	7	NA	NA	O78	35	intramuscular	10^7
			17	10	nanovaccine	CSL-O-F-M	21	NA	subcutaneous	2	0.8	35	42	7	NA	NA	O1	35	intramuscular	10^7
			18	10	nanovaccine	CSL-O-F-M	21	NA	subcutaneous	2	0.8	35	42	7	NA	NA	O78	35	intramuscular	10^7
			19	10	Control	NA	NA	NA	NA	6	0.4	35	42	7	NA	NA	O1	35	intramuscular	10^7
			20	10	Control	NA	NA	NA	NA	7	0.3	35	42	7	NA	NA	O78	35	intramuscular	10^7
2020_Tarabees	Tarabees R, El-Sayed MS, Shehata AA, Diab MS. Effects of the Probiotic Candidate E. faecalis-1, the Poulvac E. coli Vaccine, and their Combination on Growth Performance, Caecal Microbial Composition, Immune Response, and Protection against E. coli O78 Challenge in Broiler Chickens. Probiotics Antimicrob Proteins. 2020;12(3):860-72. doi: 10.1007/s12602-019-09588-9. PubMed PMID: 31650414.	broilers	1	30	Control	NA	NA	NA	NA	0	1	28	35	7	2.85 ± 0.02	1_42	NA	NA	NA	NA
			2	30	Control	NA	NA	NA	NA	5	0.833333	28	35	7	2.79 ± 0.06	1_42	O78	28	oral	10^8
			3	30	live_attenuated	O78	1&15	Poulvac	coarse_spray	2	0.933333	28	35	7	2.76 ± 0.12	1_42	O78	28	oral	10^8
			4	30	Control	NA	NA	NA	NA	1	0.966667	28	35	7	1.94 ± 0.09	1_42	O78	28	oral	10^8
			5	30	live_attenuated	O78	1&15	Poulvac	coarse_spray	1	0.966667	28	35	7	2.99 ± 0.12	1_42	O78	28	oral	10^8
			6	30	Control	NA	NA	NA	NA	0	1	28	35	7	3.01 ± 0.12	1_42	NA	NA	NA	NA
2020_El-Mawgoud	El-Mawgoud AIA, El-Nahass ES, Shany SAS, El-Sawah AA, Dahshan AM, Nasef SA, et al. Efficacy of Live Attenuated Vaccine and Commercially Available Lectin Against Avian Pathogenic E. coli Infection in Broiler Chickens. Vet Sci. 2020;7(2). Epub 20200513. doi: 10.3390/vetsci7020065. PubMed PMID: 32414109; PubMed Central PMCID: PMCPMC7355798.	broilers	1	25	Control	NA	NA	NA	NA	0	1	21	28	7	1.39	1_28	NA	NA	NA	NA
			2	25	live_attenuated	O78	1	CBL	coarse_spray	0	1	21	28	7	1.38	1_28	NA	NA	NA	NA
			3	25	live_attenuated	O78	1	CBL	coarse_spray	4	0.84	21	28	7	1.45	1_28	Ο78	21	subcutaneous	0.5*10^8
			4	25	live_attenuated	O78	1	CBL	coarse_spray	7	0.72	21	28	7	1.53	1_28	Ο125	21	subcutaneous	0.5*10^8
			5	25	Control	NA	NA	NA	NA	5	0.8	21	28	7	1.38	1_28	Ο78	21	subcutaneous	0.5*10^8
			6	25	Control	NA	NA	NA	NA	4	0.84	21	28	7	1.36	1_28	Ο125	21	subcutaneous	0.5*10^8
			7	25	Control	NA	NA	NA	NA	15	0.4	21	28	7	1.59	1_28	Ο78	21	subcutaneous	0.5*10^8
			8	25	Control	NA	NA	NA	NA	8	0.68	21	28	7	1.55	1_28	Ο125	21	subcutaneous	0.5*10^8
2020a_Hu	Hu R, Liu H, Wang M, Li J, Lin H, Liang M, et al. An OMV-Based Nanovaccine Confers Safety and Protection against Pathogenic Escherichia coli via Both Humoral and Predominantly Th1 Immune Responses in Poultry. Nanomaterials (Basel). 2020;10(11). Epub 20201120. doi: 10.3390/nano10112293. PubMed PMID: 33233490; PubMed Central PMCID: PMCPMC7699605.	broilers	1	24	Control	NA	NA	NA	NA	20	0.166667	21	31	10	NA	NA	NA	NA	NA	NA
			2	24	outer_membrane_vesicles	O2	1&14	NA	intramuscular	4	0.833333	21	31	10	NA	NA	O2	21	Intra-air-sac	5*10^8
2020b_Hu	Hu R, Li J, Zhao Y, Lin H, Liang L, Wang M, et al. Exploiting bacterial outer membrane vesicles as a cross-protective vaccine candidate against avian pathogenic Escherichia coli (APEC). Microb Cell Fact. 2020;19(1):119. Epub 20200603. doi: 10.1186/s12934-020-01372-7. PubMed PMID: 32493405; PubMed Central PMCID: PMCPMC7268718.	broilers	1	20	Control	NA	NA	NA	NA	20	0	28	38	10	NA	NA	O1	28	intratracheal	5*10^8
			2	20	outer_membrane_vesicles	O1O2O78	7&14&21	NA	intramuscular	0	1	28	38	10	NA	NA	O1	28	intratracheal	5*10^8
			3	20	Control	NA	NA	NA	NA	20	0	28	38	10	NA	NA	O2	28	intratracheal	10^9
			4	20	outer_membrane_vesicles	O1O2O78	7&14&21	NA	intramuscular	2	0.9	28	38	10	NA	NA	O2	28	intratracheal	10^9
			5	20	Control	NA	NA	NA	NA	20	0	28	38	10	NA	NA	O78	28	intratracheal	5*10^8
			6	20	outer_membrane_vesicles	O1O2O78	7&14&21	NA	intramuscular	0	1	28	38	10	NA	NA	O78	28	intratracheal	5*10^8
2019_Gunawardana	Gunawardana T, Ahmed KA, Goonewardene K, Popowich S, Kurukulasuriya S, Karunarathna R, et al. Synthetic CpG-ODN rapidly enriches immune compartments in neonatal chicks to induce protective immunity against bacterial infections. Sci Rep. 2019;9(1):341. Epub 20190123. doi: 10.1038/s41598-018-36588-6. PubMed PMID: 30674918; PubMed Central PMCID: PMCPMC6344490.	broilers	1	32	CpG-ODN	CpG-ODN	NA	NA	in_ovo	10	0.6875	2	10	8	NA	NA	O2	2	subcutaneous	10^4.5
			2	36	Control	NA	NA	NA	NA	21	0.416667	2	10	8	NA	NA	O2	2	subcutaneous	10^4.5
2019_Asaad	Asaad HM, Amen O, Elazeem MA, Saif-Edin M. Comparative study on commercial vaccines against E. coli in broiler chickens Assiut Veterinary Medical Journal 2019;65:22-9.	broilers	1	14	live_attenuated	O78	1	CBL	coarse_spray	0	1	14	28	14	1.19	1_28	O1	14	intratracheal	6*10^8
			2	14	live_attenuated	O78	1	CBL	coarse_spray	1	0.928571	14	28	14	1.26	1_28	O78	14	intratracheal	6*10^8
			3	14	live_attenuated	O78	1	Poulvac	eye_drop	0	1	14	28	14	1.19	1_28	O1	14	intratracheal	6*10^8
			4	14	live_attenuated	O78	1	Poulvac	eye_drop	0	1	14	28	14	1.216	1_28	O78	14	intratracheal	6*10^8
			5	14	Control	NA	NA	NA	NA	1	0.928571	14	28	14	1.197	1_28	O1	14	intratracheal	6*10^8
			6	14	Control	NA	NA	NA	NA	0	1	14	28	14	1.13	1_28	O78	14	intratracheal	6*10^8
			7	14	Control	NA	NA	NA	NA	0	1	14	28	14	1.195	1_28	NA	NA	NA	NA
2018_Galal	Galal HM, Tawfek AM, Abdrabou MI, Hessain AM, Alhaaji JH, Kabli SA, et al. Recent approaches for control of E. coli and respiratory complex in Middle East. Saudi J Biol Sci. 2018;25(7):1302-7. Epub 20180403. doi: 10.1016/j.sjbs.2018.04.004. PubMed PMID: 30505174; PubMed Central PMCID: PMCPMC6252003.	broilers	1	20	live_attenuated	O78	1	Poulvac	coarse_spray	2	0.9	28	35	7	NA	NA	O78	28	intratracheal	10^9
			2	20	Control	NA	NA	NA	NA	5	0.75	28	35	7	NA	NA	O78	28	intratracheal	10^9
			3	20	Control	NA	NA	NA	NA	0	1	28	35	7	NA	NA	NA	NA	NA	NA
			4	20	Control	NA	NA	NA	NA	0	1	28	35	7	NA	NA	NA	NA	NA	NA
			5	20	Control	NA	NA	NA	NA	0	1	28	35	7	NA	NA	NA	NA	NA	NA
2018_Allan	Allan B, Wheler C, Koster W, Sarfraz M, Potter A, Gerdts V, et al. In Ovo Administration of Innate Immune Stimulants and Protection from Early Chick Mortalities due to Yolk Sac Infection. Avian Dis. 2018;62(3):316-21. doi: 10.1637/11840-041218-Reg.1. PubMed PMID: 30339510.	broilers	1	40	CpG-ODN	CpG-ODN	NA	NA	in_ovo	4	0.9	0.5	6	5.5	NA	NA	O2	0.5	intranasal	25
			2	40	Control	NA	NA	NA	NA	21	0.475	0.5	6	5.5	NA	NA	O2	0.5	intranasal	25
			3	25	CpG-ODN	CpG-ODN	NA	NA	in_ovo	7	0.72	0.5	6	5.5	NA	NA	O2	0.5	intranasal	25
			4	25	Control	NA	NA	NA	NA	19	0.24	0.5	6	5.5	NA	NA	O2	0.5	intranasal	25
2018_Sadeghi	Sadeghi M, Tavakkoli H, Golchin M, Ghanbarpour R, Amanollahi S. Efficacy and safety of Poulvac E. coli vaccine in broiler chickens challenged with E. coli serotype O78 and an acute field isolate. Comparative Clinical Pathology 2018;27:1629–36. doi: https://doi.org/10.1007/s00580-018-2784-4.	broilers	1	30	Control	NA	NA	NA	NA	1	0.966667	28	35	7	2.28	1_35	O78	28	intratracheal	10^4
			2	30	Control	NA	NA	NA	NA	1	0.966667	28	35	7	2.27	1_35	UN	28	intratracheal	10^4
			3	30	live_attenuated	O78	1	Poulvac	coarse_spray	0	1	28	35	7	2.13	1_35	O78	28	intratracheal	10^4
			4	30	live_attenuated	O78	1	Poulvac	coarse_spray	0	1	28	35	7	1.94	1_35	UN	28	intratracheal	10^4
			5	30	Control	NA	NA	NA	NA	1	0.966667	28	35	7	1.92	1_35	NA	NA	NA	NA
2017_Gharib	Gharib AA, Hamouda AM, Abdel-Wahab AAM, Fawzy MF. Protective Efficacy of a Commercial Live Attenuated aroA mutant Vaccine Against Avian Pathogenic Escherichia coli Challenge in Broilers Zagazig Veterinary Journal 2017;45(4).	broilers	1	35	live_attenuated	O78	1	Poulvac	coarse_spray	0	1	21	28	7	NA	NA	O78	21	intratracheal	9*10^8
			2	33	live_attenuated	O78	1&14	Poulvac	coarse_spray	0	1	21	28	7	NA	NA	O78	21	intratracheal	9*10^8
			3	30	Control	NA	NA	NA	NA	3	0.9	21	28	7	NA	NA	O78	21	intratracheal	9*10^8
			4	34	live_attenuated	O78	1	Poulvac	coarse_spray	0	1	21	28	7	NA	NA	O125	21	intratracheal	9*10^8
			5	34	live_attenuated	O78	1&14	Poulvac	coarse_spray	0	1	21	28	7	NA	NA	O125	21	intratracheal	9*10^8
			6	27	Control	NA	NA	NA	NA	0	1	21	28	7	NA	NA	O125	21	intratracheal	9*10^8
2016_Mohammed	Mohammed MA, Bakhit BM, Ibrahim AA, Saleh M. Evaluation of the living Escherichia coli-O78 deleted aroA vaccine against homologous and heterologous E. coli challenge in broiler chickens. Journal of Advanced Veterinary Research 2016;6(3):89-92.	broilers	1	15	live_attenuated	O78	1	Poulvac	coarse_spray	1	0.933333	21	28	7	NA	NA	O78	21	intratracheal	6*10^8
			2	15	live_attenuated	O78	1	Poulvac	oral	3	0.8	21	28	7	NA	NA	O78	21	intratracheal	6*10^8
			3	15	Control	NA	NA	NA	NA	2	0.866667	21	28	7	NA	NA	O78	21	intratracheal	6*10^8
			4	15	live_attenuated	O78	1	Poulvac	coarse_spray	1	0.933333	21	28	7	NA	NA	O1	21	intratracheal	6*10^8
			5	15	live_attenuated	O78	1	Poulvac	oral	1	0.933333	21	28	7	NA	NA	O1	21	intratracheal	6*10^8
			6	15	Control	NA	NA	NA	NA	1	0.933333	21	28	7	NA	NA	O1	21	intratracheal	6*10^8
2017_Goonewardene	Goonewardene KB, Popowich S, Gunawardana T, Gupta A, Kurukulasuriya S, Karunarathna R, et al. Intrapulmonary Delivery of CpG-ODN Microdroplets Provides Protection Against Escherichia coli Septicemia in Neonatal Broiler Chickens. Avian Dis. 2017;61(4):503-11. doi: 10.1637/11684-060617-Reg.1. PubMed PMID: 29337617.	broilers	1	40	CpG-ODN	CpG-ODN	1	NA	IP	10	0.75	1	10	9	NA	NA	O2	3	subcutaneous	10^4.5
			2	40	Control	NA	NA	NA	NA	21	0.475	1	10	9	NA	NA	O2	3	subcutaneous	10^4.5
2009_Rawiwet	Rawiwet V, Chansiripornchai N. The Efficacy of Escherichia coli AroA-Live Vaccine inBroilers against Avian E. coli Serotype O78 Infection. Thai Journal of Veterinary Medicine 2009;39(4):337-42.	broilers	1	12	Control	NA	NA	NA	NA	0	1	28	35	7	1.55	1_35	NA	NA	NA	NA
			2	12	Control	NA	NA	NA	NA	1	0.916667	28	35	7	1.54	1_35	O78	28	intratracheal	1.2*10^9
			3	12	live_attenuated	O78	5	Poulvac	oral	1	0.916667	28	35	7	1.58	1_35	O78	28	intratracheal	1.2*10^9
2009_Taghavi	Taghavi A, Allan B, Mutwiri G, Foldvari M, Van Kessel A, Willson P, et al. Enhancement of immunoprotective effect of CpG-ODN by formulation with polyphosphazenes against E. coli septicemia in neonatal chickens. Curr Drug Deliv. 2009;6(1):76-82. doi: 10.2174/156720109787048221. PubMed PMID: 19418959.	broilers	1	40	CpG-ODN	CpG-ODN	NA	NA	in_ovo	28	0.3	1	8	7	NA	NA	Ο2	1	subcutaneous	10^4.5
			2	40	Control	NA	NA	NA	NA	40	0	1	8	7	NA	NA	Ο2	1	subcutaneous	10^4.5
2004_Gomis	Gomis S, Babiuk L, Allan B, Willson P, Waters E, Ambrose N, et al. Protection of neonatal chicks against a lethal challenge of Escherichia coli using DNA containing cytosine-phosphodiester-guanine motifs. Avian Dis. 2004;48(4):813-22. doi: 10.1637/7194-041204R. PubMed PMID: 15666862.	broilers	1	20	CpG-ODN	CpG-ODN	2	NA	intramuscular	4	0.8	5	12	7	NA	NA	O2	5	subcutaneous	10^5
			2	20	Control	NA	NA	NA	NA	12	0.4	5	12	7	NA	NA	O2	5	subcutaneous	10^5
			3	20	CpG-ODN	CpG-ODN	NA	NA	in_ovo	6	0.7	2	9	7	NA	NA	O2	2	subcutaneous	10^5
			4	20	Control	NA	NA	NA	NA	16	0.2	2	9	7	NA	NA	O2	2	subcutaneous	10^5
2004_Kariyawasam	Kariyawasam S, Wilkie BN, Gyles CL. Construction, characterization, and evaluation of the vaccine potential of three genetically defined mutants of avian pathogenic Escherichia coli. Avian Dis. 2004;48(2):287-99. doi: 10.1637/7093. PubMed PMID: 15283416.	broilers	1	30	live_attenuated	O78	1&14	ΝΑ	coarse_spray	2	0.933333	21	28	7	NA	NA	O78	21	coarse_spray	100*10^9
			2	10	Control	NA	NA	ΝΑ	NA	3	0.7	21	28	7	NA	NA	O78	21	coarse_spray	100*10^9
			3	10	Control	NA	NA	ΝΑ	NA	0	1	21	28	7	NA	NA	NA	NA	NA	NA
			4	30	live_attenuated	O78	1&14	ΝΑ	coarse_spray	4	0.866667	21	28	7	NA	NA	O2	21	coarse_spray	100*10^9
			5	10	Control	NA	NA	ΝΑ	NA	1	0.9	21	28	7	NA	NA	O2	21	coarse_spray	100*10^9
			6	10	Control	NA	NA	ΝΑ	NA	0	1	21	28	7	NA	NA	NA	NA	NA	NA
2002_Kariyawasam	Kariyawasam S, Wilkie BN, Hunter DB, Gyles CL. Systemic and mucosal antibody responses to selected cell surface antigens of avian pathogenic Escherichia coli in experimentally infected chickens. Avian Dis. 2002;46(3):668-78. doi: 10.1637/0005-2086(2002)046[0668:SAMART]2.0.CO;2. PubMed PMID: 12243531.	broilers	1	12	Control	NA	NA	NA	NA	0	1	28	38	10	NA	NA	NA	NA	NA	NA
			2	12	live	O78	18	NA	coarse_spray	1	0.916667	28	38	10	NA	NA	NA	NA	NA	NA
			3	12	Control	NA	NA	NA	NA	2	0.833333	28	38	10	NA	NA	O78	28	Intra-air-sac	10^8
			4	12	live	O78	18	NA	coarse_spray	1	0.916667	28	38	10	NA	NA	O78	28	Intra-air-sac	10^8
1998_Ibrahim	Ibrahim AI, Elattar AA, E--Shahidy MS. Studies on E. coli isolates from respiratory affected broilers and protection evaluation of different prepared bacterins Assiut Veterinary Medical Journal. 1997;37(74):152-62.	broilers	1	90	inactivated_vaccine	O125	14	NA	intramuscular	5	0.944444	24	31	7	NA	NA	O125	24	Intra-air-sac	10^8
			2	30	Control	NA	NA	NA	NA	7	0.766667	24	31	7	NA	NA	NA	NA	NA	NA
			3	30	Control	NA	NA	NA	NA	0	1	24	31	7	NA	NA	NA	NA	NA	NA
2016_Ma	Mohammed MA, Bakhit BM, Ibrahim AA, Saleh M. Evaluation of the living Escherichia coli-O78 deleted aroA vaccine against homologous and heterologous E. coli challenge in broiler chickens. Journal of Advanced Veterinary Research 2016;6(3):89-92.	broilers	1	20	recombinant	LB	1-3&14-16	NA	oral	4	0.8	51	66	15	NA	NA	O78	51	oral	5*10^11
			2	20	Control	NA	NA	NA	NA	20	0	51	66	15	NA	NA	O78	51	oral	5*10^11
2021_Sayed	Sayed MFE, Soliman RA, Ghanem HM, Khedr MMS, Mohamed GM, Safty M. Trials for preparation and evaluation of a combined inactivated reassorted H5N1 and Escherichia coli O157 vaccine in poultry. Vet World. 2021;14(6):1677-81. Epub 20210628. doi: 10.14202/vetworld.2021.1677-1681. PubMed PMID: 34316218; PubMed Central PMCID: PMCPMC8304417.	broilers	1	20	inactivated_vaccine	O157	21&42	NA	subcutaneous	2	0.9	63	70	7	NA	NA	O157	63	intramuscular	10^7
			2	20	Control	NA	NA	NA	NA	10	0.5	63	70	7	NA	NA	O157	63	intramuscular	10^7
2013a_Chaudhari	Chaudhari AA, Matsuda K, Lee JH. Construction of an attenuated Salmonella delivery system harboring genes encoding various virulence factors of avian pathogenic Escherichia coli and its potential as a candidate vaccine for chicken colibacillosis. Avian Dis. 2013;57(1):88-96. doi: 10.1637/10277-061312-Reg.1. PubMed PMID: 23678735.	broilers	1	20	recombinant	Salm	1&14	NA	oral	0	1	21	31	10	NA	NA	O2	21	Intra-air-sac	10^7
			2	20	Control	NA	NA	NA	NA	20	0	21	31	10	NA	NA	O2	21	Intra-air-sac	10^7
			3	20	recombinant	Salm	1&14	NA	oral	4	0.8	28	38	10	NA	NA	O2	28	Intra-air-sac	10^7
			4	20	Control	NA	NA	NA	NA	8	0.6	28	38	10	NA	NA	O2	28	Intra-air-sac	10^7
2013b_Chaudhari	Chaudhari AA, Lee JH. Evaluation of the adjuvant effect of Salmonella-based Escherichia coli heat-labile toxin B subunits on the efficacy of a live Salmonella-delivered avian pathogenic Escherichia coli vaccine. Avian Pathol. 2013;42(4):365-72. Epub 20130701. doi: 10.1080/03079457.2013.811466. PubMed PMID: 23815619.	broilers	1	20	recombinant	Salm	1	NA	oral	2	0.9	21	28	7	NA	NA	O2	21	Intra-air-sac	10^6
			2	20	Control	NA	NA	NA	NA	12	0.4	21	28	7	NA	NA	O2	21	Intra-air-sac	10^6
2012_Tuntufye	Tuntufye HN, Ons E, Pham AD, Luyten T, Van Gerven N, Bleyen N, et al. Escherichia coli ghosts or live E. coli expressing the ferri-siderophore receptors FepA, FhuE, IroN and IutA do not protect broiler chickens against avian pathogenic E. coli (APEC). Vet Microbiol. 2012;159(3-4):470-8. Epub 20120509. doi: 10.1016/j.vetmic.2012.04.037. PubMed PMID: 22633153.	broilers	1	15	subunit	NA	10&24	NA	intranasal	6	0.6	31	38	7	NA	NA	O78	31	Intra-air-sac	2000000
			2	15	Control	NA	NA	NA	NA	4	0.733333	31	38	7	NA	NA	O78	31	Intra-air-sac	2000000
			1	13	subunit	NA	10&24	NA	intramuscular	3	0.769231	31	38	7	NA	NA	O78	31	Intra-air-sac	2000000
			2	15	Control	NA	NA	NA	NA	8	0.466667	31	38	7	NA	NA	O78	31	Intra-air-sac	2000000
1998_Abdul Aziz	Abdul-Aziz TA, el-Sukhon SN. Chickens hyperimmunized with Escherichia coli J5 strain are protected against experimental challenge with Escherichia coli O78 serotype. Vet Res Commun. 1998;22(1):7-9. doi: 10.1023/a:1005927026159. PubMed PMID: 9541985.	broilers	1	12	inactivated_vaccine	O111	14&20	NA	intravenous	0	1	28	35	7	NA	NA	O78	28	intravenous	6x10^8
			2	12	Control	NA	NA	NA	NA	9	0.25	28	35	7	NA	NA	O78	28	intravenous	6x10^8
2006_Vandemaele	Vandemaele F, Bleyen N, Abuaboud O, vanderMeer E, Jacobs A, Goddeeris BM. Immunization with the biologically active lectin domain of PapGII induces strong adhesion-inhibiting antibody responses but not protection against avian pathogenic Escherichia coli. Avian Pathol. 2006;35(3):238-49. doi: 10.1080/03079450600710997. PubMed PMID: 16753616.	broilers	1	12	recombinant	NA	10	NA	intramuscular	1	0.916667	34	41	7	NA	NA	O78	34	coarse_spray	2.7x10^10
			2	12	Control	NA	NA	NA	NA	1	0.916667	34	41	7	NA	NA	O78	34	coarse_spray	2.7x10^10
			3	12	recombinant	NA	10	NA	intramuscular	2	0.833333	31	38	7	NA	NA	O78	31	Intra-air-sac	10^4
			4	12	Control	NA	NA	NA	NA	6	0.5	31	38	7	NA	NA	O78	31	Intra-air-sac	10^4
			5	12	recombinant	NA	10	NA	intramuscular	2	0.833333	31	38	7	NA	NA	O78	31	Intra-air-sac	10^5
			6	12	Control	NA	NA	NA	NA	2	0.833333	31	38	7	NA	NA	O78	31	Intra-air-sac	10^5
1994_Frommer	Frommer A, Freidlin PJ, Bock RR, Leitner G, Chaffer M, Heller ED. Experimental vaccination of young chickens with a live, non-pathogenic strain of Escherichia coli. Avian Pathol. 1994;23(3):425-33. doi: 10.1080/03079459408419013. PubMed PMID: 18671110.	broilers	1	20	live	O64	1	NA	intramuscular	3	0.85	28	35	7	NA	NA	O78	28	intramuscular	10^8
			2	20	live	O64	7	NA	intramuscular	3	0.85	28	35	7	NA	NA	O78	28	intramuscular	10^8
			3	20	live	O64	14	NA	intramuscular	0	1	28	35	7	NA	NA	O78	28	intramuscular	10^8
			4	20	live	O64	21	NA	intramuscular	0	1	28	35	7	NA	NA	O78	28	intramuscular	10^8
			5	20	Control	NA	NA	NA	NA	6	0.7	28	35	7	NA	NA	O78	28	intramuscular	10^8
2010_Dissanayake	Dissanayake DRA, Wijewardana TG, Gunawardena GA, Poxton IR. Potential use of a liposome-encapsulated mixture of lipopolysaccharide core types (R1, R2, R3 and R4) of Escherichia coli in controlling colisepticaemia in chickens. J Med Microbiol. 2010;59(Pt 1):100-7. doi: 10.1099/jmm.0.014720-0. PubMed PMID: 19797465.	broilers	1	12	subunit	NA	21	NA	intramuscular	0	1	28	38	10	NA	NA	O78	28	subcutaneous	10^6
			2	12	Control	NA	NA	NA	NA	1	0.916667	28	38	10	NA	NA	O78	28	subcutaneous	10^6
2012_Lynne	Lynne AM, Kariyawasam S, Wannemuehler Y, Johnson TJ, Johnson SJ, Sinha AS, et al. Recombinant Iss as a potential vaccine for avian colibacillosis. Avian Dis. 2012;56(1):192-9. doi: 10.1637/9861-072111-Reg.1. PubMed PMID: 22545546.	broilers	1	12	subunit	NA	14	NA	intramuscular	0	1	28	35	7	NA	NA	O1	28	Intra-air-sac	10^7
			2	12	subunit	NA	14	NA	intramuscular	0	1	28	35	7	NA	NA	O2	28	Intra-air-sac	10^7
			3	12	subunit	NA	14	NA	intramuscular	1	0.916667	28	35	7	NA	NA	O78	28	Intra-air-sac	10^7
			4	12	Control	NA	NA	NA	NA	0	1	28	35	7	NA	NA	O1	28	Intra-air-sac	10^7
			5	12	Control	NA	NA	NA	NA	0	1	28	35	7	NA	NA	O2	28	Intra-air-sac	10^7
			6	12	Control	NA	NA	NA	NA	3	0.75	28	35	7	NA	NA	O78	28	Intra-air-sac	10^7
2017_Li	Li L, Thofner I, Christensen JP, Ronco T, Pedersen K, Olsen RH. Evaluation of the efficacy of an autogenous Escherichia coli vaccine in broiler breeders. Avian Pathol. 2017;46(3):300-8. Epub 20170320. doi: 10.1080/03079457.2016.1267857. PubMed PMID: 27982712.	broiler breeders	1	10	live_attenuated	O78O2	18w	NA	subcutaneous	2	0.8	28w	29w	1w	NA	NA	O78	28w	injection_in_oviduct	5*10^5
			2	10	live_attenuated	O78O2	18w	NA	subcutaneous	0	1	28w	29w	1w	NA	NA	NTyp	28w	injection_in_oviduct	5*10^5
			3	10	live_attenuated	O78O2	14w&18w	NA	subcutaneous	1	0.9	28w	29w	1w	NA	NA	O78	28w	injection_in_oviduct	5*10^5
			4	10	live_attenuated	O78O2	14w&18w	NA	subcutaneous	0	1	28w	29w	1w	NA	NA	NTyp	28w	injection_in_oviduct	5*10^5
			5	10	Control	NA	NA	NA	NA	10	0	28w	29w	1w	NA	NA	O78	28w	injection_in_oviduct	5*10^5
			6	10	Control	NA	NA	NA	NA	0	1	28w	29w	1w	NA	NA	NTyp	28w	injection_in_oviduct	5*10^5
2002_Peighambari	Peighambari SM, Hunter DB, Shewen PE, Gyles CL. Safety, immunogenicity, and efficacy of two Escherichia coli cya crp mutants as vaccines for broilers. Avian Dis. 2002;46(2):287-97. doi: 10.1637/0005-2086(2002)046[0287:SIAEOT]2.0.CO;2. PubMed PMID: 12061637.	broilers	1	20	live_attenuated	O78	14	NA	coarse_spray	1	0.95	24	30	6	NA	NA	O78	24	coarse_spray	0.1*10^9
			2	20	Control	NA	NA	NA	NA	2	0.9	24	30	6	NA	NA	O78	24	coarse_spray	0.1*10^9
			3	20	live_attenuated	O2	14	NA	coarse_spray	0	1	24	30	6	NA	NA	O2	24	coarse_spray	0.1*10^9
			4	20	Control	NA	NA	NA	NA	0	1	24	30	6	NA	NA	O2	24	coarse_spray	0.1*10^9
			1	40	live_attenuated	O2	10&14	NA	coarse_spray	2	0.95	24	30	6	NA	NA	O2	24	coarse_spray	0.1*10^9
			2	40	Control	NA	NA	NA	NA	2	0.95	24	30	6	NA	NA	O2	24	coarse_spray	0.1*10^9
			3	40	live_attenuated	O2	10&14	NA	coarse_spray	0	1	24	42	18	NA	NA	O2	24	coarse_spray	0.1*10^9
			4	40	Control	NA	NA	NA	NA	2	0.95	24	42	18	NA	NA	O2	24	coarse_spray	0.1*10^9
2005_Vandemaele	Vandemaele F, Ververken C, Bleyen N, Geys J, D'Hulst C, Addwebi T, et al. Immunization with the binding domain of FimH, the adhesin of type 1 fimbriae, does not protect chickens against avian pathogenic Escherichia coli. Avian Pathol. 2005;34(3):264-72. doi: 10.1080/03079450500112682. PubMed PMID: 16191712.	broilers	1	11	subunit	NA	10	NA	intramuscular	1	0.909091	34	41	7	NA	NA	O78	34	coarse_spray	30*10^10
			2	11	Control	NA	NA	NA	NA	1	0.909091	34	41	7	NA	NA	O78	34	coarse_spray	30*10^10
			3	11	subunit	NA	10&30	NA	intramuscular	2	0.818182	35	42	7	NA	NA	O78	35	coarse_spray	30*10^10
			4	11	Control	NA	NA	NA	NA	4	0.636364	35	42	7	NA	NA	O78	35	coarse_spray	30*10^10
			5	11	subunit	NA	10&30	NA	intranasal	1	0.909091	35	42	7	NA	NA	O78	35	coarse_spray	30*10^10
			6	10	Control	NA	NA	NA	NA	0	1	35	42	7	NA	NA	O78	35	coarse_spray	30*10^10
2022_Sarfraz	Sarfraz M, Nguyen TTT, Wheler C, Koster W, Gerdts V, Dar A. Characterization of Dosage Levels for In Ovo Administration of Innate Immune Stimulants for Prevention of Yolk Sac Infection in Chicks. Vet Sci. 2022;9(5). Epub 20220422. doi: 10.3390/vetsci9050203. PubMed PMID: 35622731; PubMed Central PMCID: PMCPMC9142911.	broilers	1	50	CpG-ODN	CpG-ODN	NA	NA	in_ovo	12	0.76	1	8	7	NA	NA	O2	1	intranasal	30
			2	50	CpG-ODN	Poly I:C	NA	NA	in_ovo	9	0.82	1	8	7	NA	NA	O2	1	intranasal	30
			3	50	CpG-ODN	ABD2	NA	NA	in_ovo	8	0.84	1	8	7	NA	NA	O2	1	intranasal	30
			4	50	CpG-ODN	CpG + Poly I:C	NA	NA	in_ovo	0	1	1	8	7	NA	NA	O2	1	intranasal	30
			5	50	CpG-ODN	Poly I:C + ABD2	NA	NA	in_ovo	11	0.78	1	8	7	NA	NA	O2	1	intranasal	30
			6	50	CpG-ODN	CpG + Poly I:C + ABD2	NA	NA	in_ovo	15	0.7	1	8	7	NA	NA	O2	1	intranasal	30
			7	50	Control	NA	NA	NA	NA	21	0.58	1	8	7	NA	NA	O2	1	intranasal	30
2022_El-Aziz	Abd El-Aziz WR, Ibrahim HM, Elzorkany HE, Mohammed GM, Mikhael CA, Fathy NA, et al. Evaluation of cell-mediated immunity of E.coli nanovaccines in chickens. J Immunol Methods. 2022;506:113280. Epub 20220513. doi: 10.1016/j.jim.2022.113280. PubMed PMID: 35577101.	broilers	1	20	outer_membrane_vesicles	O–F	21	NA	subcutaneous	3	0.85	35	49	14	NA	NA	O1	35	subcutaneous	10^7
			2	20	outer_membrane_vesicles	O–F	21	NA	subcutaneous	2	0.9	35	49	14	NA	NA	O78	35	subcutaneous	10^7
			3	20	outer_membrane_vesicles	CSC-O-F	21	NA	subcutaneous	2	0.9	35	49	14	NA	NA	O1	35	subcutaneous	10^7
			4	20	outer_membrane_vesicles	CSC-O-F	21	NA	subcutaneous	2	0.9	35	49	14	NA	NA	O78	35	subcutaneous	10^7
			5	20	outer_membrane_vesicles	CSL-O-F	21	NA	subcutaneous	2	0.9	35	49	14	NA	NA	O1	35	subcutaneous	10^7
			6	20	outer_membrane_vesicles	CSL-O-F	21	NA	subcutaneous	2	0.9	35	49	14	NA	NA	O78	35	subcutaneous	10^7
			7	20	outer_membrane_vesicles	CSL-O-F-M	21	NA	subcutaneous	0	1	35	49	14	NA	NA	O1	35	subcutaneous	10^7
			8	20	outer_membrane_vesicles	CSL-O-F-M	21	NA	subcutaneous	1	0.95	35	49	14	NA	NA	O78	35	subcutaneous	10^7
			9	20	Control	NA	NA	NA	NA	18	0.1	35	49	14	NA	NA	O1	35	subcutaneous	10^7
			10	20	Control	NA	NA	NA	NA	17	0.15	35	49	14	NA	NA	O78	35	subcutaneous	10^7
2022_Senk	Šenk D, Papoušková A, Masaříková M, Palkovičová J, Čížek A. Impact of commercial and autogenous Escherichia coli vaccine combination on broiler breeder stock performance, gross pathology, and diversity of Escherichia coli isolates. ACTA VET BRNO. 2022;91:383-90. doi: https://doi.org/10.2754/avb202291040383.	broiler breeders	1	24000	live_attenuated	O78	12w&20w	Poulvac	coarse_spray	239	0.990042	30w	58w	28w	NA	NA	NA	NA	NA	NA
			2	12000	live_attenuated	O78+autogenous	12w&18w&20w	Poulvac+autogenous	coarse_spray & intramuscular	84	0.993	30w	58w	28w	NA	NA	NA	NA	NA	NA
2022_Keita	Keita A, Le Devendec L, Amelot M, Puterflam J, Lucas C, Bougeard S, et al. Efficacy of passive immunization in broiler chicks via an inactivated Escherichia coli autogenous vaccine administered to broiler breeder hens. Avian Pathol. 2022;51(5):445-56. Epub 20220805. doi: 10.1080/03079457.2022.2084362. PubMed PMID: 35634647.	broilers	1	20	inactivated_vaccine	O2 (breeders)	20w&22w (breeders)	NA	intramuscular (breeders)	19	0.05	1	9	8	NA	NA	heterologous	1	intramuscular	3.2*10^7
			2	20	inactivated_vaccine	O2 (breeders)	20w&22w (breeders)	NA	intramuscular (breeders)	8	0.6	1	9	8	NA	NA	homologous	1	intramuscular	3.2*10^7
			3	20	Control	NA	NA	NA	NA	18	0.1	1	9	8	NA	NA	heterologous	1	intramuscular	3.2*10^7
			4	20	Control	NA	NA	NA	NA	16	0.2	1	9	8	NA	NA	homologous	1	intramuscular	3.2*10^7
2022_Fuhrmann	Fuhrmann L, Zentek J, Vahjen W, Gunther R, Saliu EM. Effects of a Specific Pre- and Probiotic Combination and Parent Stock Vaccination on Performance and Bacterial Communities in Broilers Challenged with a Multidrug-Resistant Escherichia coli. Antibiotics (Basel). 2022;11(12). Epub 20221126. doi: 10.3390/antibiotics11121703. PubMed PMID: 36551360; PubMed Central PMCID: PMCPMC9774208.	broilers	1	45	Control	NA	NA	NA	NA	0	1	8	28	20	1.38	28	O1/O18	8	oral	3.24*10^7
			2	45	Control	NA	NA	NA	NA	0	1	8	28	20	1.39	28	O1/O18	8	oral	3.24*10^7
			3	45	inactivated_vaccine	O1/O18	12w&17w	NA	intramuscular	0	1	8	28	20	1.35	28	O1/O18	8	oral	3.24*10^7
			4	45	inactivated_vaccine	O1/O18	12w&17w	NA	intramuscular	0	1	8	28	20	1.39	28	O1/O18	8	oral	3.24*10^7
